# Supplementary material for: Introductions of Human-Origin Seasonal H3N2, H1N2 and Pre-2009 H1N1 Influenza Viruses to Swine in Brazil
Source: Viruses. 2023 Feb 19;15(2):576. doi: 10.3390/v15020576 (PMC9966956; doi:10.3390/v15020576)
Supplement: Supplementary file 1 [file viruses-15-00576-s001.zip]

Archive with 2 entries (2 files):
- Figures S1-S6.pdf
- Tables S1-S5.pdf
